# Supplementary material for: Plant Feed Additives as Natural Alternatives to the Use of Synthetic Antioxidant Vitamins on Yield, Quality, and Oxidative Status of Poultry Products: A Review of the Literature of the Last 20 Years
Source: Antioxidants (Basel). 2021 May 11;10(5):757. doi: 10.3390/antiox10050757 (PMC8151085; doi:10.3390/antiox10050757)
Supplement: Supplementary file 1 [file antioxidants-10-00757-s001.zip]

Archive with 1 entries (1 files):
- antioxidants-1175101-supplementary.pdf
